# Supplementary material for: Diagnosis of Organizing Pneumonia with an Ultrathin Bronchoscope and Cone-Beam CT: A Case Report
Source: Diagnostics (Basel). 2022 Nov 16;12(11):2813. doi: 10.3390/diagnostics12112813 (PMC9689355; doi:10.3390/diagnostics12112813)
Supplement: Supplementary file 1 [file diagnostics-12-02813-s001.zip]

Archive with 1 entries (1 files):
- diagnostics-2015110-supplementary.mp4
